# Supplementary material for: Pathogen‐specific B‐cell receptors drive chronic lymphocytic leukemia by light‐chain‐dependent cross‐reaction with autoantigens
Source: EMBO Mol Med. 2017 Sep 12;9(11):1482–90. doi: 10.15252/emmm.201707732 (PMC5666309; doi:10.15252/emmm.201707732)
Supplement: Supplementary file 3 — Table EV1 [file EMMM-9-1482-s003.xlsx]

## Sheet: Hoja1
TABLE EV1
KL25 x Eμ-TCL1 and KL25 (36 weeks of age)
Heavy chain
	Mouse ID	Genotype	V-D-J	HCDR3 seq. (AA)	Type of amplification	# of clones	% VH identity	% VJ identity
	1	KL25 x Eμ-TCL1	IGHV1S81*02 F/IGHD_/IGHJ2*01 F (transgenic IGHV)	CAR-NYVGSWFFDY-W	direct sequencing	/	0.9306	0.8958
	2	KL25 x Eμ-TCL1	IGHV1S81*02 F/IGHD_/IGHJ2*01 F (transgenic IGHV)	CAR-NYVGSWFFDY-W	direct sequencing	/	0.9306	0.8958
	3	KL25 x Eμ-TCL1	IGHV1S81*02 F/IGHD_/IGHJ2*01 F (transgenic IGHV)	CAR-NYVGSWFFDY-W	direct sequencing	/	0.9306	0.8958
	7	KL25 x Eμ-TCL1	IGHV1S81*02 F/IGHD_/IGHJ2*01 F (transgenic IGHV)	CAR-NYVGSWFFDY-W	direct sequencing	/	0.9306	0.8958
	13	KL25 x Eμ-TCL1	IGHV1S81*02 F/IGHD_/IGHJ2*01 F (transgenic IGHV)	CAR-NYVGSWFFDY-W	direct sequencing	/	0.9306	0.8958
	15	KL25 x Eμ-TCL1	IGHV1S81*02 F/IGHD_/IGHJ2*01 F (transgenic IGHV)	CAR-NYVGSWFFDY-W	direct sequencing	/	0.9306	0.8958
	16	KL25 x Eμ-TCL1	IGHV1S81*02 F/IGHD_/IGHJ2*01 F (transgenic IGHV)	CAR-NYVGSWFFDY-W	direct sequencing	/	0.9306	0.8958
	19	KL25 x Eμ-TCL1	IGHV1S81*02 F/IGHD_/IGHJ2*01 F (transgenic IGHV)	CAR-NYVGSWFFDY-W	direct sequencing	/	0.9306	0.8958
	20	KL25 x Eμ-TCL1	IGHV1S81*02 F/IGHD_/IGHJ2*01 F (transgenic IGHV)	CAR-NYVGSWFFDY-W	direct sequencing	/	0.9306	0.8958
	26	KL25 x Eμ-TCL1	IGHV1S81*02 F/IGHD_/IGHJ2*01 F (transgenic IGHV)	CAR-NYVGSWFFDY-W	direct sequencing	/	0.9306	0.8958
	30	KL25 x Eμ-TCL1	IGHV1S81*02 F/IGHD_/IGHJ2*01 F (transgenic IGHV)	CAR-NYVGSWFFDY-W	direct sequencing	/	0.9306	0.8958
	75	KL25	IGHV1S81*02 F/IGHD_/IGHJ2*01 F (transgenic IGHV)	CAR-NYVGSWFFDY-W	direct sequencing	/	0.9306	0.8958
	76	KL25	IGHV1S81*02 F/IGHD_/IGHJ2*01 F (transgenic IGHV)	CAR-NYVGSWFFDY-W	direct sequencing	/	0.9306	0.8958
	77	KL25	IGHV1S81*02 F/IGHD_/IGHJ2*01 F (transgenic IGHV)	CAR-NYVGSWFFDY-W	direct sequencing	/	0.9306	0.8958
Light chain
	Mouse ID	Genotype	V-J	LCDR3 seq. (AA)	Type of amplification	# of clones	% VL identity	% JL identity
	1	KL25 x Eμ-TCL1	IGKV8-21*01F/IGKJ2*01 F	CKQ-SYNLMY-TF	cloning	2 of 11	0.9867	1
	1	KL25 x Eμ-TCL1	IGKV6-32*01 F/IGKJ1*01 F	CQQ-DYSSPW-TF	cloning	1 of 11	0.9935	1
	1	KL25 x Eμ-TCL1	IGKV19-93*01 F/IGKJ1*01 F	CLQ-YDNLW-TF	cloning	1 of 11	0.9196	0.9737
	1	KL25 x Eμ-TCL1	IGKV8-21*01 F/IGKJ2*01 F	CMQ-SYNLLY-TF	cloning	1 of 11	0.977	1
	1	KL25 x Eμ-TCL1	IGKV8-21*01 F/IGKJ2*01 F	CMQ-SYNLV-TF	cloning	1 of 11	0.9831	0.9487
	1	KL25 x Eμ-TCL1	IGKV4-59*01 F/IGKJ5*01 F	CQQ-RSSNPL-TF	cloning	1 of 11	0.9721	0.9697
	1	KL25 x Eμ-TCL1	IGKV4-61*01 F/IGKJ1*01 F	CQQ-YHSYP-TF	cloning	1 of 11	0.9545	1
	1	KL25 x Eμ-TCL1	IGKV14-100*01 F/IGKJ2*01 F	CVQ-YAQFPY-TF	cloning	1 of 11	1	1
	1	KL25 x Eμ-TCL1	IGKV4-51*01 F/IGKJ1*01 F	CQQ-WSGYPW-TF	cloning	1 of 11	1	1
	1	KL25 x Eμ-TCL1	IGKV4-51*01 F/IGKJ1*01 F	CQQ-YHDNP-TF	cloning	1 of 11	0.9451	0.9714
	2	KL25 x Eμ-TCL1	IGKV6-32*01 F/IGKJ2*01 F	CQQ-DYSSPY-TF	cloning	3 of 4	0.9798	1
	2	KL25 x Eμ-TCL1	IGKV4-55*01 F/IGKJ5*01 F	CQQ-WSSL-TF	cloning	1 of 4	1	1
	3	KL25 x Eμ-TCL1	IGKV12-44*01 F/IGKJ2*01 F	CQH-HYGTPY-TF	cloning	1 of 4	1	1
	3	KL25 x Eμ-TCL1	IGKV8-21*01 F/IGKJ2*01 F	CMQ-SYNLMY-TF	cloning	1 of 4	0.9886	1
	3	KL25 x Eμ-TCL1	IGKV6-15*01 F/IGKJ2*01 F	CQQ-YNSYPY-TF	cloning	1 of 4	1	1
	3	KL25 x Eμ-TCL1	IGKV6-17*01 F/IGKJ1*01 F	CQQ-HYSTPR-TF	cloning	1 of 4	1	1
	7	KL25 x Eμ-TCL1	IGKV12-44*01 F/IGKJ2*01 F	CQH-HYGTPY-TF	direct sequencing	/	1	1
	7	KL25 x Eμ-TCL1	IGKV12-44*01 F/IGKJ2*01 F	CQH-HYGTPY-TF	cloning	5 of 13	1	1
	7	KL25 x Eμ-TCL1	IGKV4-55*01 F/IGKJ5*01 F	CQQ-WSSYPL-TF	cloning	2 of 13	1	1
	7	KL25 x Eμ-TCL1	IGKV6-32*01 F/IGKJ2*01 F	CQL-DYSSPY-TF	cloning	2 of 13	1	1
	7	KL25 x Eμ-TCL1	IGKV4-91*01 F/IGKJ5*01 F	CQQ-GSSIPL-TF	cloning	1 of 13	1	1
	7	KL25 x Eμ-TCL1	IGKV4-86*01 F/IGKJ2*01 F	CQQ-WNYPY-TF	cloning	1 of 13	1	1
	7	KL25 x Eμ-TCL1	IGKV6-32*01 F/IGKJ5*01 F	CQQ-DYGSPP-TF	cloning	1 of 13	0.9797	0.9714
	7	KL25 x Eμ-TCL1	IGKV6-32*01 F/IGKJ2*01 F	CQQ-DSCSPY-TF	cloning	1 of 13	0.9818	0.9737
	13	KL25 x Eμ-TCL1	IGKV4-55/IGKJ1*01 F	CQQ-WSSYPL-TF	direct sequencing	/	1	1
	13	KL25 x Eμ-TCL1	IGKV4-55*01 F/IGKJ5*01 F	CQQ-WSSYPL-TF	cloning	1 of 7	1	1
	13	KL25 x Eμ-TCL1	IGKV4-77*01 F/IGKJ5*01 F	CQQ-WSSSPP-TF	cloning	2 of 7	1	1
	13	KL25 x Eμ-TCL1	IGKV4-58*01 F/IGKJ4*01 F	CQQ-WSGYPF-TF	cloning	1 of 7	1	1
	13	KL25 x Eμ-TCL1	IGKV4-74*01 F/IGKJ1*01 F	CHQ-YHRSPW-TW	cloning	1 of 7	1	1
	13	KL25 x Eμ-TCL1	IGKV4-57*01 F/IGKJ5*01 F	CQQ-YSGYPL-TF	cloning	1 of 7	0.99	0.9697
	13	KL25 x Eμ-TCL1	IGKV4-80*01 F/IGKJ2*01 F	CHQ-WSSYP-TF	cloning	1 of 7	1	1
	15	KL25 x Eμ-TCL1	IGKV12-44*01 F/IGKJ2*01 F	CQH-HYGTPY-TF	direct sequencing	/	0.8992	0.9474
	15	KL25 x Eμ-TCL1	IGKV6-32*01 F/IGKJ2*01 F	CQQ-DHGSPC-TF	direct sequencing	/	0.8348	0.9211
	15	KL25 x Eμ-TCL1	IGKV8-30*01 F/IGKJ5*01 F	CQQ-YYSYPPL-TF	cloning	2 of 9	1	1
	15	KL25 x Eμ-TCL1	IGKV1-135*01 F/IGKJ1*01 F	CWQ-GTHFPW-TF	cloning	2 of 9	1	1
	15	KL25 x Eμ-TCL1	IGKV6-32*01 F/IGKJ2*01 F	CQQ-DYSS-TF	cloning	1 of 9	1	1
	15	KL25 x Eμ-TCL1	IGKV6-25*01 F/IGKJ5*01 F	CQQ-HYSTPL-TF	cloning	1 of 9	1	1
	15	KL25 x Eμ-TCL1	IGKV4-57-1*01 F/IGKJ4*01 F	CQQ-YSGYPL-TF	cloning	1 of 9	1	1
	15	KL25 x Eμ-TCL1	IGKV4-58*01 F/IGKJ2*01 F	CQQ-WSGYPF-TF	cloning	1 of 9	0.9938	1
	15	KL25 x Eμ-TCL1	IGKV4-91*01 F/IGKJ4*01 F	CQQ-GSSIPF-TF	cloning	1 of 9	1	1
	16	KL25 x Eμ-TCL1	IGKV14-111*01 F/IGKJ1*01 F	CLQ-YDEF-TF	direct sequencing	/	1	1
	16	KL25 x Eμ-TCL1	IGKV14-111*01 F/IGKJ1*01 F	CLQ-YDEF-TF	cloning	9 of 15	1	1
	16	KL25 x Eμ-TCL1	IGKV3-10*01 F/IGKJ1*01 F	CQQ-NNEDPW-TF	cloning	2 of 15	1	1
	16	KL25 x Eμ-TCL1	IGKV4-91*01 F/IGKJ4*01 F	CQQ-GSSIPR-TF	cloning	2 of 15	1	1
	16	KL25 x Eμ-TCL1	IGKV4-57*01 F/IGKJ5*01 F	CQQ-YSGYPL-TF	cloning	1 of 15	0.985	0.9697
	16	KL25 x Eμ-TCL1	IGKV4-91*01 F/IGKJ4*01 F	CQQ-GSSIPF-TF	cloning	1 of 15	1	1
	19	KL25 x Eμ-TCL1	IGKV12-44*01 F/IGKJ2*01 F	CQH-HYGTPY-TF	direct sequencing	/	1	1
	19	KL25 x Eμ-TCL1	IGKV12-44*01 F/IGKJ2*01 F	CQH-HYGTPY-TF	cloning	9 of 14	1	1
	19	KL25 x Eμ-TCL1	IGKV4-57-1*01 F/IGKJ1*01 F	CHQ-YSGYPW-TF	cloning	2 of 14	0.9681	0.9688
	19	KL25 x Eμ-TCL1	IGKV6-32*01 F/IGKJ1*01 F	CQQ-DYSSPW-TF	cloning	2 of 14	1	1
	19	KL25 x Eμ-TCL1	IGKV14-111*01 F/IGKJ1*01 F	CLQ-YDEF-TF	cloning	1 of 14	1	1
	20	KL25 x Eμ-TCL1	IGKV12-44*01 F/IGKJ2*01 F	CQH-HYGTPY-TF	direct sequencing	/	0.9466	1
	20	KL25 x Eμ-TCL1	IGKV12-44*01 F/IGKJ2*01 F	CQH-HYGTPY-TF	cloning	1 of 8	1	1
	20	KL25 x Eμ-TCL1	IGKV10-96*01 F/IGKJ1*01 F	CQQ-GNTLPW-TF	cloning	3 of 8	1	1
	20	KL25 x Eμ-TCL1	IGKV6-32*01 F/IGKJ1*01 F	CQQ-DYSS-TF	cloning	2 of 8	1	1
	20	KL25 x Eμ-TCL1	IGKV1-135*01 F/IGKJ1*01 F	CWQ-GTHFPR-TF	cloning	1 of 8	1	1
	20	KL25 x Eμ-TCL1	IGKV4-55*01 F/IGKJ5*01 F	CQQ-WSSYPL-TF	cloning	1 of 8	1	1
	26	KL25 x Eμ-TCL1	IGKV6-32*01 F/IGKJ4*01 F	CQQ-DYSS-TF	direct sequencing	/	1	1
	26	KL25 x Eμ-TCL1	IGKV6-32*01 F/IGKJ4*01 F	CQQ-DYSS-TF	cloning	2 of 14	0.9942	1
	26	KL25 x Eμ-TCL1	IGKV6-32*01 F/IGKJ1*01 F	CQQ-DYSS-TF	cloning	2 of 14	1	1
	26	KL25 x Eμ-TCL1	IGKV12-44*01 F/IGKJ2*01 F	CQH-HYGTPY-TF	cloning	5 of 14	1	1
	26	KL25 x Eμ-TCL1	IGKV12-44*01 F/IGKJ2*01 F	CQQ-GNTR-TF	cloning	2 of 14	0.7036	0.9231
	26	KL25 x Eμ-TCL1	IGKV6-32*01 F/IGKJ2*01 F	CQQ-DYSSPY-TF	cloning	1 of 14	1	1
	26	KL25 x Eμ-TCL1	IGKV14-111*01 F/IGKJ5*01 F	CLQ-YDEFPL-TF	cloning	1 of 14	0.9763	1
	26	KL25 x Eμ-TCL1	IGKV4-57-1*01 F/IGKJ2*01 F	CQQ-YSGYPY-TF	cloning	1 of 14	1	1
	30	KL25 x Eμ-TCL1	IGKV12-44*01 F/IGKJ2*01 F	CQH-HYGTPY-TF	direct sequencing	/	1	1
	30	KL25 x Eμ-TCL1	IGKV12-44*01 F/IGKJ2*01 F	CQH-HYGTPY-TF	cloning	6 of 10	1	1
	30	KL25 x Eμ-TCL1	IGKV4-58*01 F/IGKJ2*01 F	CQQ-WSGYPFGY-TF	cloning	1 of 10	1	97.44
	30	KL25 x Eμ-TCL1	IGKV4-68*01 F/IGKJ2*01 F	CQQ-WSSNPP-TF	cloning	1 of 10	0.9962	1
	30	KL25 x Eμ-TCL1	IGKV4-74*01 F/IGKJ1*01 F	CHQ-YHRSPW-TF	cloning	1 of 10	0.9846	0.9737
	30	KL25 x Eμ-TCL1	IGKV10-96*01 F/IGKJ2*01 F	CQQ-GNTLPH-TF	cloning	1 of 10	0.99	0.9722
	75	KL25	IGKV3-10*01 F/IGKJ1*01 F	CQQ-NNEDPW-TF	direct sequencing	/	0.92	1
	75	KL25	IGKV3-10*01 F/IGKJ1*01 F	CQQ-NNEDPW-TF	cloning	4 of 10	1	1
	75	KL25	IGKV1-135*01 F/IGKJ1*01 F	CWQ-GTHFPR-TF	cloning	1 of 10	1	1
	75	KL25	IGKV6-32*01 F/IGKJ1*01 F	CQQ-DYSSPW-TF	cloning	1 of 10	0.9937	1
	75	KL25	IGKV4-58*01 F/IGKJ2*01 F	CQQ-WSGYPF-TF	cloning	1 of 10	0.9932	1
	75	KL25	IGKV6-32*01 F/IGKJ1*01 F	CQH-YSSW-TF	cloning	1 of 10	0.9933	1
	75	KL25	IGKV8-30*01 F/IGKJ2*01 F	CQQ-YYSYLYMY-TF	cloning	1 of 10	1	1
	75	KL25	IGKV1-110*01 F/IGKJ1*01 F	CSQ-STHVPW-TF	cloning	1 of 10	1	1
	76	KL25	IGKV4-91*01 F/IGKJ2*01 F	CQQ-GSSYPF-TF	direct sequencing	/	0.8589	0.9697
	76	KL25	IGKV6-32*01 F/IGKJ1*01 F	CQQ-DYSSPW-TF	cloning	1 of 10	1	1
	76	KL25	IGKV1-110*01 F/IGKJ1*01 F	CSQ-STHVPP-TF	cloning	1 of 10	1	1
	76	KL25	IGKV4-58*01 F/IGKJ4*01 F	CQQ-WSGYPF-TF	cloning	1 of 10	0.9892	1
	76	KL25	IGKV4-57*01 F/IGKJ4*01 F	CQQ-YSGYPL-TF	cloning	1 of 10	1	1
	76	KL25	IGKV14-111*01 F/IGKJ5*01 F	CLQ-YDEFPL-TF	cloning	1 of 10	1	1
	76	KL25	IGKV4-91*01 F/IGKJ4*01 F	CQQ-GSSIPRIF-TF	cloning	1 of 10	1	1
	76	KL25	IGKV8-28*01 F/IGKJ4*01 F	CQN-DHSYPRIF-TF	cloning	1 of 10	1	1
	76	KL25	IGKV4-55*01 F/IGKJ5*01 F	CQQ-WSSYPL-TF	cloning	1 of 10	1	1
	76	KL25	IGKV4-86*01 F/IGKJ4*01 F	CQQ-WNYPL-TF	cloning	1 of 10	1	1
	76	KL25	IGKV19-93*01 F/IGKJ1*01 F	CLQ-YDNLW-TF	cloning	1 of 10	1	1
	77	KL25	IGKV3-10*01 F/IGKJ1*01 F	CQQ-NNEDPW-TF	cloning	1 of 8	1	1
	77	KL25	IGKV3-10*01 F/IGKJ2*01 F	CQQ-NNEDPY-TF	cloning	1 of 8	0.9945	1
	77	KL25	IGKV6-32*02 F/IGKJ1*01 F	CQQ-DYSSPW-TF	cloning	1 of 8	1	1
	77	KL25	IGKV4-81*01 F/IGKJ1*01 F	CQQ-WSGYPW-TF	cloning	1 of 8	1	1
	77	KL25	IGKV4-55*01 F/IGKJ5*01 F	CQQ-WNNYP-TF	cloning	1 of 8	0.9746	0.9697
	77	KL25	IGKV6-32*02 F/IGKJ5*01 F	CQQ-DYSSPP-TF	cloning	1 of 8	1	0.9714
	77	KL25	IGKV1-110*01 F/IGKJ4*01 F	CSQ-STHVPF-TF	cloning	1 of 8	1	1
