# Supplementary material for: Pathogen‐specific B‐cell receptors drive chronic lymphocytic leukemia by light‐chain‐dependent cross‐reaction with autoantigens
Source: EMBO Mol Med. 2017 Sep 12;9(11):1482–90. doi: 10.15252/emmm.201707732 (PMC5666309; doi:10.15252/emmm.201707732)
Supplement: Supplementary file 4 — Table EV2 [file EMMM-9-1482-s004.xlsx]

## Sheet: Foglio1
TABLE EV2
VI10YEN x Eμ-TCL1v and VI10YEN (36 weeks of age)
Heavy chain
	Mouse ID	Genotype	V-D-J	HCDR3 seq. (AA)	Type of amplification	# of clones	% VH identity	% VJ identity
	1	VI10YEN x Eμ-TCL1	IGHV2-2*02 F/IGHD2-12*01 F/IGHJ4*01 F (transgenic IGHV)	CAR-RTRDY-W	direct sequencing	/	0.9838	0.8958
	2	VI10YEN x Eμ-TCL1	IGHV2-2*02 F/IGHD2-12*01 F/IGHJ4*01 F (transgenic IGHV)	CAR-RTRDY-W	direct sequencing	/	0.9838	0.8958
	3	VI10YEN x Eμ-TCL1	IGHV2-2*02 F/IGHD2-12*01 F/IGHJ4*01 F (transgenic IGHV)	CAR-RTRDY-W	direct sequencing	/	0.9838	0.8958
	7	VI10YEN x Eμ-TCL1	IGHV2-2*02 F/IGHD2-12*01 F/IGHJ4*01 F (transgenic IGHV)	CAR-RTRDY-W	direct sequencing	/	0.9838	0.8958
	8	VI10YEN x Eμ-TCL1	IGHV2-2*02 F/IGHD2-12*01 F/IGHJ4*01 F (transgenic IGHV)	CAR-RTRDY-W	direct sequencing	/	0.9838	0.8958
	10	VI10YEN x Eμ-TCL1	IGHV2-2*02 F/IGHD2-12*01 F/IGHJ4*01 F (transgenic IGHV)	CAR-RTRDY-W	direct sequencing	/	0.9838	0.8958
	48	VI10YEN x Eμ-TCL1	IGHV2-2*02 F/IGHD2-12*01 F/IGHJ4*01 F (transgenic IGHV)	CAR-RTRDY-W	direct sequencing	/	0.9838	0.8958
	50	VI10YEN x Eμ-TCL1	IGHV2-2*02 F/IGHD2-12*01 F/IGHJ4*01 F (transgenic IGHV)	CAR-RTRDY-W	direct sequencing	/	0.9838	0.8958
	64	VI10YEN x Eμ-TCL1	IGHV2-2*02 F/IGHD2-12*01 F/IGHJ4*01 F (transgenic IGHV)	CAR-RTRDY-W	direct sequencing	/	0.9838	0.8958
	74	VI10YEN x Eμ-TCL1	IGHV2-2*02 F/IGHD2-12*01 F/IGHJ4*01 F (transgenic IGHV)	CAR-RTRDY-W	direct sequencing	/	0.9838	0.8958
	75	VI10YEN x Eμ-TCL1	IGHV2-2*02 F/IGHD2-12*01 F/IGHJ4*01 F (transgenic IGHV)	CAR-RTRDY-W	direct sequencing	/	0.9838	0.8958
	82	VI10YEN x Eμ-TCL1	IGHV2-2*02 F/IGHD2-12*01 F/IGHJ4*01 F (transgenic IGHV)	CAR-RTRDY-W	direct sequencing	/	0.9838	0.8958
	1	VI10YEN	IGHV2-2*02 F/IGHD2-12*01 F/IGHJ4*01 F (transgenic IGHV)	CAR-RTRDY-W	direct sequencing	/	0.9838	0.8958
	2	VI10YEN	IGHV2-2*02 F/IGHD2-12*01 F/IGHJ4*01 F (transgenic IGHV)	CAR-RTRDY-W	direct sequencing	/	0.9838	0.8958
	3	VI10YEN	IGHV2-2*02 F/IGHD2-12*01 F/IGHJ4*01 F (transgenic IGHV)	CAR-RTRDY-W	direct sequencing	/	0.9838	0.8958
Light chain
	Mouse ID	Genotype	V-J	LCDR3 seq. (AA)	Type of amplification	# of clones	% VL identity	% JL identity
	1	VI10YEN x Eμ-TCL1	IGKV6-25*01 F/IGKJ5*01 F	CQQ-HYSSPL-TF	direct sequencing	/	0.9429	0.8947
	1	VI10YEN x Eμ-TCL1	IGKV6-32*01 F/IGKJ2*01 F (transgenic IGKV)	CQQ-DYSSPY-TF	cloning	4 of 9	1	1
	1	VI10YEN x Eμ-TCL1	IGKV6-25*01 F/IGKJ5*01 F	CQQ-HYSTPL-TF	cloning	4 of 9	1	1
	1	VI10YEN x Eμ-TCL1	IGKV8-21*01 F/IGKJ4*01 F	CKQ-SYNLV-TF	cloning	1 of 9	1	0.973
	2	VI10YEN x Eμ-TCL1	IGKV6-32*01 F/IGKJ2*01 F	CQQ-DYSS-TF	direct sequencing	/	1	1
	2	VI10YEN x Eμ-TCL1	IGKV6-32*01 F/IGKJ2*01 F	CQQ-DYSS-TF	cloning	8 of 9	1	1
	2	VI10YEN x Eμ-TCL1	IGKV4-79*01 F/IGKJ1*01 F	CQH-WNTYPP-TF	cloning	1 of 9	0.9884	1
	3	VI10YEN x Eμ-TCL1	IGKV6-32*01 F/IGKJ2*01 F	CQQ-DYSS-TF	cloning	5 of 9	1	1
	3	VI10YEN x Eμ-TCL1	IGKV4-57*01 F/IGKJ5*01 F	CHQ-RSGYPP-TF	cloning	1 of 9	0.9536	0.9394
	3	VI10YEN x Eμ-TCL1	IGKV6-13*01 F/IGKJ5*01 F	CQQ-YNGYFV-TF	cloning	1 of 9	0.9297	0.9211
	3	VI10YEN x Eμ-TCL1	IGKV4-57*01 F/IGKJ4*01 F	CQQ-FSGFPF-TF	cloning	1 of 9	0.9773	1
	3	VI10YEN x Eμ-TCL1	IGKV5-43*01 F/IGKJ1*01 F	CQQ-NSWPR-TF	cloning	1 of 9	1	0.9722
	7	VI10YEN x Eμ-TCL1	IGKV6-32*01 F/IGKJ1*01 F	CQQ-DYSS-TF	direct sequencing	/	1	1
	7	VI10YEN x Eμ-TCL1	IGKV6-32*01 F/IGKJ1*01 F	CQQ-DYSS-TF	cloning	7 of 7	1	1
	8	VI10YEN x Eμ-TCL1	IGKV6-32*01 F/IGKJ1*01 F	CQQ-DYSS-TF	direct sequencing	/	1	1
	8	VI10YEN x Eμ-TCL1	IGKV12-44*01 F/IGKJ2*01 F	CQH-HYGTPY-TF	direct sequencing	/	0.9924	1
	8	VI10YEN x Eμ-TCL1	IGKV6-32*01 F/IGKJ1*01 F	CQQ-DYSS-TF	cloning	6 of 9	1	1
	8	VI10YEN x Eμ-TCL1	IGKV12-44*01 F/IGKJ2*01 F	CQH-HYGTPY-TF	cloning	1 of 9	1	0.9737
	8	VI10YEN x Eμ-TCL1	IGKV6-32*01 F/IGKJ5*01 F	CQQ-DYSSPL-TF	cloning	1 of 9	1	1
	8	VI10YEN x Eμ-TCL1	IGKV4-70*01 F/IGKJ1*01 F	CHQ-RSSYPW-TF	cloning	1 of 9	1	1
	10	VI10YEN x Eμ-TCL1	IGKV6-32*01 F/IGKJ1*01 F	CQQ-DYSS-TF	direct sequencing	/	1	1
	10	VI10YEN x Eμ-TCL1	IGKV12-44*01 F/IGKJ2*01 F	CQH-HYGTPY-TF	cloning	2 of 2	1	1
	48	VI10YEN x Eμ-TCL1	IGKV6-32*01 F/IGKJ2*01 F (transgenic IGKV)	CQQ-DYSSPY-TF	cloning	7 of 12	1	1
	48	VI10YEN x Eμ-TCL1	IGKV4-78*01 F/IGKJ5*01 F	CQQ-WSSNPL-TF	cloning	2 of 12	0.9843	1
	48	VI10YEN x Eμ-TCL1	IGKV4-70*01 F/IGKJ2*01 F	CHQ-RSIYSS-TF	cloning	1 of 12	0.954	0.9231
	48	VI10YEN x Eμ-TCL1	IGKV6-15*01 F/IGKJ2*01 F	CQQ-YNSYH-TF	cloning	1 of 12	1	0.9722
	48	VI10YEN x Eμ-TCL1	IGKV4-53*01 F/IGKJ4*01 F	CQQ-WSSYPL-TF	cloning	1 of 12	1	1
	50	VI10YEN x Eμ-TCL1	IGKV6-32*01 F/IGKJ4*01 F	CQQ-DYSS-TF	direct sequencing	/	1	1
	50	VI10YEN x Eμ-TCL1	IGKV6-32*01 F/IGKJ4*01 F	CQQ-DYSS-TF	cloning	12 of 12	1	1
	64	VI10YEN x Eμ-TCL1	IGKV6-32*01 F/IGKJ1*01 F	CQQ-DYSS-TF	direct sequencing	/	1	1
	64	VI10YEN x Eμ-TCL1	IGKV6-32*01 F/IGKJ1*01 F	CQQ-DYSS-TF	cloning	13 of 13	1	1
	74	VI10YEN x Eμ-TCL1	IGKV6-32*01 F/IGKJ2*01 F (transgenic IGKV)	CQQ-DYSSPY-TF	direct sequencing	/	1	1
	74	VI10YEN x Eμ-TCL1	IGKV6-32*01 F/IGKJ2*01 F (transgenic IGKV)	CQQ-DYSSPY-TF	cloning	8 of 11	1	1
	74	VI10YEN x Eμ-TCL1	IGKV6-32*01 F/IGKJ4*01 F	CQQ-DYSS-TF	cloning	3 of 11	1	1
	75	VI10YEN x Eμ-TCL1	IGKV6-32*01 F/IGKJ2*01 F (transgenic IGKV)	CQQ-DYSSPY-TF	direct sequencing	/	1	1
	75	VI10YEN x Eμ-TCL1	IGKV6-32*01 F/IGKJ2*01 F (transgenic IGKV)	CQQ-DYSSPY-TF	cloning	9 of 9	1	1
	82	VI10YEN x Eμ-TCL1	IGKV6-32*01 F/IGKJ4*01 F	CQQ-DYSS-TF	direct sequencing	/	1	1
	82	VI10YEN x Eμ-TCL1	IGKV6-32*01 F/IGKJ1*01 F	CQQ-DYSS-TF	cloning	5 of 11	1	1
	82	VI10YEN x Eμ-TCL1	IGKV9-124*01 F/IGKJ2*01 F	CLQ-YASYPY-TF	cloning	6 of 11	1	1
	1	VI10YEN	IGKV6-32*01 F/IGKJ2*01 F (transgenic IGKV)	CQQ-DYSSPY-TF	cloning	8 of 8	1	1
	2	VI10YEN	IGKV6-32*01 F/IGKJ2*01 F (transgenic IGKV)	CQQ-DYSSPY-TF	cloning	2 of 11	1	1
	2	VI10YEN	IGKV3-3*01 F/IGKJ1*01 F	CQE-NIEE-TF	cloning	2 of 11	0.9721	1
	2	VI10YEN	IGKV9-124*01 F/IGKJ4*01 F	CLQ-YASYPF-TF	cloning	1 of 11	1	1
	2	VI10YEN	IGKV8-21*01 F/IGKJ1*01 F	CKQ-SYNLPW-TF	cloning	1 of 11	1	1
	2	VI10YEN	IGKV4-70*01 F/IGKJ1*01 F	CHQ-RSSYPSW-TF	cloning	1 of 11	1	0.9737
	2	VI10YEN	IGKV6-15*01 F/IGKJ2*01 F	CQQ-YRSFPY-TF	cloning	1 of 11	0.9542	0.9737
	2	VI10YEN	IGKV9-124*01 F/IGKJ5*01 F	CLQ-YASYPL-TF	cloning	1 of 11	1	1
	2	VI10YEN	IGKV9-124*01 F/IGKJ2*01 F	CLQ-YASYPH-TF	cloning	1 of 11	1	0.973
	2	VI10YEN	IGKV3-3*01 F/IGKJ1*01 F	CQQ-SIGE-TF	cloning	1 of 11	0.987	0.9714
	3	VI10YEN	IGKV6-32*01 F/IGKJ2*01 F (transgenic IGKV)	CQQ-DYSSPY-TF	cloning	2 of 10	1	1
	3	VI10YEN	IGKV8-19*01 F/IGKJ5*01 F	CQS-DYTYPL-TF	cloning	1 of 10	0.9639	0.8889
	3	VI10YEN	IGKV8-29*02 F/IGKJ5*01 F	CQN-DCFYPL-TF	cloning	1 of 10	0.9764	0.9722
	3	VI10YEN	IGKV14-111*01 F/IGKJ2*01 F	CLQ-YDEFPY-TF	cloning	1 of 10	0.9825	0.9737
	3	VI10YEN	IGKV9-124*01 F/IGKJ2*01 F	CLQ-YANFPY-TF	cloning	1 of 10	0.9837	0.9737
	3	VI10YEN	IGKV1-110*01 F/IGKJ2*01 F	CSQ-STYVPY-TF	cloning	1 of 10	0.9841	1
	3	VI10YEN	IGKV8-28*01 F/IGKJ5*01 F	CLQ-DYTYPF-TF	cloning	1 of 10	0.9922	0.973
	3	VI10YEN	IGKV4-70*01 F/IGKJ1*01 F	CHQ-RSSYPTW-TF	cloning	1 of 10	0.9709	1
	3	VI10YEN	IGKV8-30*01 F/IGKJ5*01 F	CQQ-YYSYI-TF	cloning	1 of 10	0.9952	0.973
