# Supplementary material for: Pathogen‐specific B‐cell receptors drive chronic lymphocytic leukemia by light‐chain‐dependent cross‐reaction with autoantigens
Source: EMBO Mol Med. 2017 Sep 12;9(11):1482–90. doi: 10.15252/emmm.201707732 (PMC5666309; doi:10.15252/emmm.201707732)
Supplement: Supplementary file 5 — Table EV3 [file EMMM-9-1482-s005.xlsx]

## Sheet: Foglio1
TABLE EV3
Antigen List	Mouse sera															Monoclonal IgMs
	KL25 8 week-old	VI10YEN 8 week-old	KL25 9 month-old	KL25 9 month-old	VI10YEN 9 month-old	VI10YEN 9 month-old	Eμ-TCL1 8 week-old	KL25 x Eμ-TCL1 8 week-old	VI10YEN x Eμ-TCL1 8 week-old	Eμ-TCL1 9 month-old	Eμ-TCL1 9 month-old	KL25 x Eμ-TCL1 9 month-old	KL25 x Eμ-TCL1 9 month-old	VI10YEN x Eμ-TCL1 9 month-old	VI10YEN x Eμ-TCL1 9 month-old	KL25 HC + CQH-HYGTPY-TF	VI10 HC + CQQ-DYSS-TF	Negative control (mouse IgM)
A100	-36.0075	-15.2975	-16.8775	-25.9975	-7.6075	-31.8875	23.04	-24.0175	-31.6575	30.99	95.23	45.5125	58.6425	47.6725	37.5225	1.52	0	0
Aggrecan	-94.7925	-89.6625	-88.2625	-88.1425	-75.1625	-95.3225	0	-61.3025	-105.713	98.81	322.22	37.4775	146.887	433.077	80.9175	0	0	0
AGTR1	-51.9517	21.0083	19.7983	-18.8717	26.7483	-29.1017	0	-85.0217	-85.0217	37.83	76.84	278.468	-85.0217	6.12833	2.83833	250.61	26.56	11.1
Alpha Fodrin (SPTAN1)	-96.5167	-78.0067	-60.8367	-65.6667	-39.2067	-85.0167	11.27	-46.7267	-109.207	151.14	212.75	178.773	221.203	118.523	62.6833	23.01	0	0
Amyloid	-9.49083	-9.49083	-9.49083	-9.49083	-9.49083	-9.49083	19.17	-7.47083	11.8192	16.89	77.13	-9.49083	-9.49083	81.0692	-9.49083	0	5.1	0
AQP4	-4595.62	-3761.62	-3815.84	-4154.4	-3553.45	-4547.24	0	-1475.86	-4755.45	18.89	0	267.913	12291.6	11193.2	6906.66	190.69	0	63.28
BPI	-545.197	-518.687	-373.227	-455.997	-411.317	-598.787	932.36	-378.547	-691.817	4517.14	6835.68	1493.68	1417.28	680.133	382.473	417.18	140.13	28.44
Cardiolipin	373.633	-196.667	155.723	19.8933	-70.1667	145.653	261.7	-159.877	-276.327	1460.06	3906.55	81.1533	-45.7667	-153.557	126.303	0	30.96	0
CENP-A	39.5558	-2.29417	99.5958	-48.8542	-57.0642	25.8358	617.54	-114.044	-157.904	2302.78	4204.33	280.396	-32.7742	-2.79417	-29.6542	233.12	0	0
CENP-B	-534.952	-537.612	-399.712	-498.973	-440.863	-543.783	104.65	-415.623	-734.503	532.64	1037.29	1220.87	2133.36	379.108	372.688	42.48	500.01	15.39
Chondroitin Sulfate	-6.0375	-4.3975	-6.0375	-6.0375	-6.0375	1.4525	56.8	-5.5575	16.2425	99.86	76.97	-1.3275	-6.0375	-6.0375	29.8125	0	52.86	0
Chromatin	-39.7892	-79.8692	-119.879	-76.0492	-76.1992	-4.80917	27.37	-31.9592	-157.129	47.96	147.91	212.641	378.311	45.8108	-51.0792	148.41	0	0
Collagen I	-12.5817	-5.81167	-2.07167	-4.28167	2.43833	-5.74167	92.62	-12.5817	-11.3417	690.77	1686.17	65.4383	6.75833	-12.5817	-7.64167	34.28	5.5	0
Collagen II	-4.05833	-4.05833	-4.05833	-4.05833	-4.05833	-4.05833	0	-4.05833	-2.06833	0	2.59	-4.05833	12.9417	5.59167	16.0017	1.52	0	0
Collagen III	-14.5683	-12.8983	-11.7183	-13.6683	-9.46833	-14.5683	61.26	14.9717	-14.5683	135.48	321.26	0.691667	3.24167	75.4117	-2.85833	4.57	0	0
Collagen IV	-189.743	-194.263	-169.113	-175.583	-150.243	-195.323	0	-89.2833	-211.833	0	2.35	65.1567	849.607	255.767	204.857	102.23	0	14.58
Collagen V	-148.691	-154.161	1121.81	-154.171	-153.601	-112.751	0	-139.061	-177.041	0	3.03	-51.5408	46.1492	-15.6308	-61.3108	317.31	0	76.64
Collagen VI	-145.643	-143.012	-151.012	-139.312	-141.873	-154.393	7.41	-138.403	962.508	11.16	13.22	-123.912	-78.2525	-120.293	373.598	92.94	0	0
complement C1q	-2766.39	-2636.56	-2442.09	-2599.14	-2500.19	-2737.96	41.23	-1130.49	-2832.36	305.43	565.76	275.697	9346.92	5829.32	4193.28	475.25	0	70.68
complement C3	-1479.01	-1346.9	-1202.76	-1316.9	-1208.01	-1454.44	29.83	-512.183	-1590.43	80.37	233.45	1094.15	5057.67	2615.48	1343.36	293.84	100.38	18.23
complement C3a	-9.065	-9.065	-8.115	-9.055	-9.065	-5.355	0	1.015	-9.065	7.37	88.16	44.205	26.965	-4.335	-9.065	295.52	105.43	0
complement C3b	-874.741	-795.401	-779.481	-812.281	-695.441	-852.881	293.26	-200.651	-829.011	3910.27	6959.02	-104.951	3636.29	1167.7	1140.85	0	0	0
complement C4	-1283.8	-1204.6	-1118.18	-1172.64	-1071.4	-1287.15	303.18	-325.348	-1331.25	2029.43	3159.59	101.983	5384.68	1928.98	1378.7	10.54	34.11	8.34
complement C5	-1880.59	-1771.96	-1704.51	-1749.14	-1576.54	-1885.22	0	-441.507	-1889.84	6.85	72.68	-435.048	6657.56	3851.07	2825.7	175.98	17.06	21.35
complement C6	-1947.86	-1946.01	-1766.44	-1864.64	-1830.73	-2032.92	175.72	-447.855	-2057.26	1465.3	1400.64	364.335	7367.02	3838.7	2323.68	0	51.99	0
complement C7	-755.312	-741.923	-647.612	-685.883	-660.143	-776.663	213.6	-276.433	-812.862	2456.67	2137.64	625.768	2400.45	1501.09	829.528	72.16	11.91	0.38
complement C8	-1676.1	-1633.78	-1468.43	-1560.12	-1527.59	-1703.06	563.29	-527.39	-1736.89	2634.05	3076.17	511.67	6524.76	3094.86	1702.07	93.88	3.93	6.01
complement C9	-1751.85	-1530.95	-1506.26	-1629.01	-1497.53	-1717.89	486.06	-579.011	-1766.97	3392.38	6676.63	161.859	4568.13	4615.97	2633.52	284.06	81.14	6.44
CRP antigen	-5473.07	-5096.6	-5316.5	-5430.06	-5146.4	-5318.96	195.06	-1166.78	-5202.75	1203.09	2567.6	-4256.13	15275.3	13360.5	13771.5	1453.58	45.88	42.81
Cytochrome C	-18.6317	-17.8617	-7.45167	-18.6317	-16.7817	61.0883	386.12	-18.6317	-18.6317	2527.35	4617.1	43.1783	-5.51167	28.2483	-10.3817	49.19	1557.69	4.51
Decorin-bovine	-6.16	-5.11	-6.16	-5.82	-6.16	-6.16	499.43	-1.68	-6.16	1815.84	2619.93	4.58	20.53	10.5	7.8	0	1.73	0
DGPS	21.2558	-0.374167	16.1858	0.545833	7.26583	2.68583	1550.36	-21.9342	-23.1542	4872.63	4873.88	3.81583	-23.1542	-19.0842	35.9458	0	0	0
dsDNA	-63.6442	-62.4642	-61.9542	-64.8142	-64.8142	-64.8142	0	58.8558	36.7658	0	42.63	-31.9142	282.866	50.4958	-14.5642	287.46	0	0
EBNA1	-395.116	-346.926	-340.066	-345.356	-315.636	-385.886	0	-130.176	-428.396	18.17	10.42	-25.6658	1051.64	974.264	687.314	42.47	0	25.03
Elastin	-235.711	-265.321	-164.641	-243.501	-218.091	-280.281	0	-101.181	-323.131	1.73	0	391.739	884.459	375.059	180.599	12.33	6.57	5.64
Entaktin EDTA	1211.85	-254.224	1294.7	19.1658	322.446	893.276	81.63	-1132.52	-1146.41	75.58	175.46	824.066	-149.334	-946.074	-936.924	178.75	5.02	27.75
Factor B	-1801.1	-1754.19	-1594.21	-1726.29	-1676.12	-1833.21	38.86	-758.778	-1809.91	325.25	883.64	493.172	6963.71	4079.83	1417.08	0	10.66	0
Factor D	-17.9267	-17.6967	-16.3567	-15.1567	-15.7467	-15.5467	33.64	-16.5167	-16.6167	645.26	1074.86	108.993	39.7033	-6.11667	-11.0167	278.67	0	0
Factor H	-810.577	-797.157	-711.767	-759.077	-715.447	-812.267	3.47	-216.527	-806.817	119.08	219.53	-18.4267	3391.49	1316.09	940.473	0	0	14.25
Factor I	-570.237	-560.887	-501.177	-532.697	-508.097	-572.257	119.05	-178.537	-589.437	1250.18	1606.91	31.2633	2289.38	962.243	730.433	0	48.47	0
Factor P	-504.007	-492.228	-466.058	-476.188	-472.918	-509.637	164.18	-194.727	-495.618	1034.63	2004.12	-182.178	2444.63	793.592	555.332	45.1	0	0
Fibrinogen IV	-703.418	-603.368	-540.958	-611.918	-525.608	-723.498	197.99	-235.668	-818.338	3086.29	5551.08	707.392	2285.23	1123.47	646.682	0	0	16.4
Fibrinogen S	-4962.41	-4473.09	-3558.75	-4242.84	-3828.66	-5322.88	0	-2113.28	-5919.1	11.47	10.69	6641.07	16702.3	5583.49	5494.16	22.71	127.19	18.23
Fibronectin	-888.444	-892.514	-758.794	-830.224	-752.924	-948.324	132.03	-331.674	-990.254	2267.96	2652.91	630.576	3240.68	1606.71	915.196	0	341.8	5.5
GBM (disso)	-177.366	-177.366	-177.366	-177.366	-177.366	-177.366	234.01	-44.4558	228.144	1304.11	1739.63	104.294	435.494	220.234	120.484	1602.62	0	0
Genomic DNA	-19.3642	-19.3642	-19.3642	-19.3642	-19.3642	-19.3642	1031.68	32.8858	-19.3642	9455.47	12507.8	-19.3642	146.226	-10.2742	-13.9242	11.17	0	0
Gliadin (IgG)	22.305	-74.875	-44.455	-68.025	-65.245	-43.395	191.02	-34.525	-84.465	2026.26	2662.28	62.955	145.155	140.885	43.685	0	0	1.57
Glycated Albumin	-406.441	-303.691	-228.481	-310.131	-225.811	-377.431	27.63	-294.151	-485.211	287.99	407.25	1055.4	1040.4	382.529	153.019	0	28.91	0
GP2	-574.354	-530.624	-383.004	-474.064	-445.904	-562.054	4.01	-309.714	-632.454	0	13.75	1203.34	1488.18	794.376	426.286	23.97	0	8.25
gP210	-3.55833	-3.55833	-3.55833	-3.55833	-3.55833	-3.55833	31.74	-3.55833	-3.55833	72.75	171	39.1417	-3.55833	-3.55833	-3.55833	0	25.89	0
Hemocyanin	-682.217	-615.957	-660.307	-650.557	-586.327	-661.067	44.42	-655.787	6635.56	560.68	821.66	-472.477	-540.237	-562.797	-547.837	0	0	0
Heparan HSPG	-1225.65	-1175.8	-1014.4	-1161.93	-1149.38	-1296.47	65.82	-360.315	-1368.55	807.35	1120.6	471.435	4138.3	2792.41	1350.37	185.63	0	0
Heparan Sulfate	-0.518333	-0.518333	-0.518333	-0.518333	-0.518333	-0.518333	0	-0.518333	-0.518333	0	0	5.70167	-0.518333	-0.518333	-0.518333	0	1639.24	0
Heparin	-0.336667	-0.336667	-0.336667	-0.336667	-0.336667	-0.336667	23.53	-0.336667	-0.336667	65.48	87.73	-0.336667	-0.176667	3.54333	-0.336667	0	0	0
Histone H1	409.585	-57.955	-146.885	50.045	-146.885	-146.885	219.35	-146.885	-146.885	1812.89	2589.46	750.225	-146.885	-146.885	-123.705	2230.76	0	75.27
Histone H2A	-140.256	24.8642	45.8342	-160.136	-100.066	-184.496	2.65	-187.876	-324.306	0	0	801.164	247.664	-5.00583	-17.3858	132.26	0	0
Histone H2B	-111.054	-111.054	-110.354	83.5758	-111.054	-111.054	5.87	-111.054	-111.054	0	0	340.226	574.986	-111.054	-111.054	310.93	0	12.23
Histone H3	-9.94083	-9.94083	-9.94083	-9.94083	-9.94083	-9.94083	0	-9.94083	-9.94083	0	147.04	-9.94083	109.349	-9.94083	-9.94083	813.09	0	0
Histone H4	-12.5608	2.47917	-3.38083	-12.4808	-10.6408	-3.77083	42.53	0.919167	-16.4508	169.51	511.71	-6.21083	51.7792	-3.38083	13.6992	987.77	3.29	0
Histone-total	55.2808	76.4508	107.581	47.0308	18.9508	232.771	0	-172.879	-172.879	0	152.22	290.751	-137.299	-172.879	-172.879	934.14	25.44	23.79
Intrinsic Factor	-278.184	-240.974	-219.284	-237.094	-188.074	-273.164	0	-90.0642	-294.894	0	0	276.386	740.176	431.256	373.916	0	1.94	0
Jo-1	-684.742	-645.232	-528.322	-688.152	-556.092	-709.392	0	-332.942	-994.452	0	69.74	410.908	2671.66	1256.17	800.588	293.56	0	34.79
KU (P70/P80)	-277.087	-227.297	-216.807	-240.887	-205.497	-259.617	0	-92.5367	-294.277	0	0	187.293	814.453	462.623	349.633	145.89	48.07	51.06
La/SSB	-443.305	-368.445	-355.685	-417.995	-346.695	-418.535	0	-209.675	-524.925	385.86	670.66	149.155	773.515	1335.39	827.195	69.7	153.31	0
Laminin	-56.905	-61.425	-33.815	-54.565	-45.135	-56.735	194.63	-51.765	3.735	989.19	1564.87	72.855	171.955	78.065	33.735	75.55	35.92	37.4
LC1	-420.632	-368.873	-322.202	-359.933	-270.053	-438.723	52.65	-190.232	-455.293	293.47	491.14	510.368	1153.89	648.967	512.717	0	102.59	0
LKM1	58.9083	10.6183	-21.3817	16.6683	21.0083	-139.512	82.62	-92.0617	19.7683	393.5	738.38	-41.7217	232.178	21.0583	-85.5317	30.1	388.89	37.66
M2	-266.158	-258.058	-231.098	-248.038	-218.188	-274.068	14.06	-66.9183	-277.318	105.02	139.26	143.402	887.342	442.312	366.792	227.79	188.66	33.29
Matrigel	-773.325	-745.555	-616.175	-704.285	-559.795	-863.985	169.5	-399.645	-966.505	594.85	859.33	1417.81	2237.95	1178.37	795.145	0	64.3	0
MDA5	-96.9017	-96.9017	-96.9017	-96.9017	-96.9017	-96.9017	0	-10.4617	-84.5717	204.89	83.23	-96.9017	308.848	260.188	204.308	169.02	0	29.74
Mi-2	-15.2533	-12.7133	-13.6233	-13.9133	-10.8133	-15.1733	57.22	-3.96333	-15.2533	323.98	610.63	20.0467	43.0967	22.2867	15.2767	347.72	13.33	0
Mitochondrial antigen	-453.454	-396.324	-376.014	-400.504	-338.344	-448.624	203.98	-116.214	-478.104	1308.6	1805.11	104.746	1735.12	649.586	518.136	418.16	2275.13	63.84
MPO	-140.367	-187.587	-133.227	-164.197	-150.857	-199.277	13.2	-58.7967	-168.767	86.47	331.11	396.493	465.743	232.223	108.613	15.54	63.38	1.88
Muscarinic receptor	-499.908	-440.468	-351.298	-423.878	-379.308	-477.548	1.41	-269.908	-550.458	14.85	53.25	511.752	1559.39	735.402	586.232	4.75	0	9.72
Myelin basic protein	74.02	-31.22	7.81	12.33	-4.03	126.72	96.54	-23.62	-34.24	701.69	755.88	0.23	-26.23	-56.82	-44.95	160.57	65.26	20.85
Myelin-associated glycoprotein	-2657.7	-2358.58	-1779.8	-2121.51	-2078.02	-2769.93	74.24	-1417.3	-3053.8	341.5	533.06	4547.37	7681.57	3775.19	2232.47	0	71.13	13.01
Myosin	-753.206	-698.916	-704.686	-748.046	-693.396	-795.446	55.43	-274.826	-846.916	793.53	1670.19	16.9542	3277.96	1327.53	892.984	0.25	0	0
Nucleolin	-24.3392	-26.4792	-15.8292	-21.2992	-15.0392	-23.1692	0	-19.0792	-32.2292	39.74	65.3	-0.879167	67.0808	73.3308	37.9308	1848.34	1.35	11.92
Nucleosome antigen	-640.38	-748.09	-432.91	-371.92	-403.58	-451.99	858.9	-1032.14	-1032.14	3730.93	5393.78	3127.89	2465.95	-258.06	-222.63	0	174.92	11.14
Nup62	-15.5983	-9.81833	-12.8983	-11.0983	-13.7383	-12.7083	231.5	-13.7583	-17.3383	953.84	1350.74	12.7517	37.3117	36.7717	20.1217	226.7	0	20.93
PCNA	-549.762	-147.172	-424.492	-492.172	-291.752	-510.822	7.35	-266.502	-626.662	31.45	106.25	469.388	1175.85	897.608	766.488	16.23	28.29	0
Peroxiredoxin 1	-2942.2	-2546.4	-2157.94	-2434.09	-2153.21	-2983.65	88.97	-1213.21	-3261.96	548.48	1467.64	3829.38	8489.8	4697.33	2676.14	0	59.11	0
Phosphatidylinositol	0.7125	3.8925	2.0125	1.8625	2.8125	2.4525	9.3	-2.8875	-2.8875	20.75	20.99	0.6925	-2.8875	-2.8875	-2.8875	0	67.54	56.86
PL-12	-69.2392	-56.3992	-17.5292	-48.9892	-38.2392	-44.8892	136.28	44.1508	-21.6792	541.67	751.73	148.771	92.1108	19.6408	-7.70917	0	29.79	0
PL-7	-254.31	-210.16	-171.61	-219.64	-188.66	-231.56	334.76	-14.52	-294.06	4521.54	7256.33	266.64	688.94	362.93	266.01	127.12	0	9.13
PM/Scl-100	-607.888	-519.648	-343.707	-576.577	-542.138	-484.308	0	-184.197	-758.447	0	0	313.853	1361.71	1329.9	1011.44	466.48	58.36	16.65
PM/Scl-75	-245.389	-211.819	-209.109	-210.409	-185.449	-239.149	6.28	-68.7092	-266.579	62.05	99.67	62.3508	698.761	421.011	454.491	104.37	808.09	11.68
POLB	-427.027	-427.027	-427.027	-427.027	-427.027	-427.027	173.5	-92.3575	-349.658	322.78	536.35	-182.808	1159.03	1237.83	790.122	62.72	32.95	0
PR3	-20.64	-3.3	-2.88	-20.2	-11.17	-15.55	142.94	-15.85	-20.84	771.37	1208.02	89.58	14.32	0.7	5.83	0	0	122.48
Proteoglycan	-42.3333	-48.7833	-40.9933	-43.9933	-32.0033	-42.8333	28.91	-25.7933	-2.76333	151.59	339.1	17.2467	206.847	35.4667	19.9367	0	198.28	0
Prothrombin protien	-516.908	-458.178	-304.608	-382.608	-409.938	-549.758	89.68	-339.538	-632.148	791.5	1634.18	1137.01	1441.89	615.663	399.113	1.51	0	0
Ribo phasphoprotein P0	-319.418	-216.938	-236.028	-279.908	-219.398	-297.498	0	-155.817	-337.387	12.62	16.16	325.163	673.092	586.253	477.882	0	0	3.14
Ribo phasphoprotein P2	-59.0842	-50.3042	-34.7942	-43.4542	-23.6042	-56.4442	55.78	-35.4142	-60.7242	43.09	76.46	77.6358	133.636	107.126	45.4258	37.46	0	26.72
Ribo phosphoprotein P1	-30.1633	-30.1633	-30.1633	-30.1633	-30.1633	-30.1633	84.34	-17.8333	-30.1633	953.45	1250.69	22.2267	136.597	41.4667	28.6867	123.58	16.56	27.56
Ro-52/SSA	-174.286	56.7642	-125.826	-167.446	-120.946	-163.756	32.43	-73.3458	-260.086	249.15	434.59	264.514	384.804	209.064	170.544	0	14.8	5.61
Ro-60/SSA	-32.2108	-36.7708	-11.6908	-21.9708	-26.6608	-17.3808	0	-16.5108	-41.1508	31.74	69.2	34.9092	84.6592	50.4592	34.3192	605.37	4.7	24.02
Scl-70	-193.066	-177.556	-145.446	-174.416	-144.806	-187.796	11.56	-74.7558	-232.386	65.08	116.32	292.054	602.534	284.114	151.524	0	63.77	0
Sm	-44.2375	-42.8375	-34.9075	-41.8675	-32.6675	-31.9375	116.66	145.512	-51.4275	215.05	288.59	9.1925	73.5725	26.5325	25.0725	466.63	22.99	18.07
Sm/RNP	-1972.78	-1725.37	-1094.33	-1424	-1332.39	-2288.67	5.04	-1380.7	-2515.79	37.54	71.54	2941	7640.56	1784.45	1368.03	629.05	30.91	29.19
SmD	-39.6275	-23.3675	-35.0275	-36.4475	-31.8775	-30.5675	69.69	-44.0175	-55.3475	276.86	528.02	84.0325	176.002	21.0225	15.2225	35.15	15.3	15.23
SmD1	-109.358	-115.638	-114.408	-115.368	-110.078	-114.028	7.65	-99.1383	-119.488	41.1	95.28	-38.2683	520.112	251.092	164.572	161.21	7.11	26.69
SmD2	-55.8633	-56.3533	-52.8733	-46.8033	-49.3433	-45.7133	200.06	-66.9033	-66.9033	3560.39	5385.13	-21.8633	381.617	77.6367	3.36667	3019.58	7.95	12.38
SmD3	-37.8458	-37.8458	-37.8458	-37.8458	-37.8458	-37.8458	0	-37.8458	-37.8458	40.23	148.66	-36.2058	260.754	24.5742	53.6442	221.88	136.48	9.25
SP100	-29.5042	-19.5042	-15.5142	6.31583	-10.6942	-17.1942	0	-20.3042	-29.5042	10.33	267.68	33.6258	53.2858	19.8658	29.1258	1306.56	5.13	0
Sphingomyelin	-1.285	-1.285	-1.285	-1.285	-1.285	-1.285	60.98	-1.195	2.855	92.84	152.48	-1.285	-1.285	-1.285	9.905	187.36	18.97	7.07
SRP54	-105.368	-97.4675	-91.1875	-99.9675	-89.3375	-104.597	0	-32.3775	-104.847	55.5	136.26	26.3525	335.163	223.662	139.972	0	65.46	0
ssDNA	-248.461	-268.571	-247.521	-254.571	-262.821	-284.391	4.01	376.389	-299.741	19.37	54.2	-79.7908	1155.45	340.879	73.1492	0	0	12.46
ssRNA	-31.0242	-30.4442	-31.0242	-31.0242	-31.0242	-31.0242	0	-31.0242	-31.0242	0	0	-29.8942	-29.8042	338.336	-31.0242	14488	90.06	0
Thyroglobulin	-1034.46	-869.508	-982.077	-1005.57	-770.567	-1175.05	19.21	-266.257	-1227.32	178.66	312.27	774.383	3435.45	1855.92	1265.04	0	291.8	0
TIF1	-242.247	-232.537	-221.367	-234.667	-203.907	-235.037	1010.53	-30.0067	-222.377	455.78	671.77	-103.547	800.983	505.363	419.343	32.91	0	606.28
TNFα	-851.886	-720.206	-715.196	-749.706	-625.846	-805.616	0	-382.656	-848.136	0	0	532.714	2404.72	1825.24	936.564	0	305.04	83.04
Topoisomerase I	-247.82	-237.85	-198.07	-220.25	-212.29	-236.9	49.5	-59.52	-281.49	232.08	567.91	143.86	751.09	507.43	291.81	58.95	73.47	20.48
Total IgM	-6218.33	-8814.81	-3877.19	-5353.17	-5276.74	-6327.64	231.05	496.924	-5872.68	3911.21	4240.39	8081.9	20479.8	7745.26	4936.65	445.31	27.63	8.18
TPO	-245.78	-262.79	-212.04	-208.3	-220.02	-268.47	121.29	1.56	-266.31	1177.79	1816.71	187.43	817.63	358.31	318.78	0	127.26	19.83
TTG	-444.23	-408.41	-359.65	-399.59	-317.99	-439.15	112.29	-76.47	-515.73	358.77	689.05	259.89	1359.24	774.2	567.89	218.62	113.8	28.27
U1-snRNP-68	-21.9983	-33.3583	-22.8383	-32.9183	-22.8983	-30.8683	166.57	3.28167	-47.9183	14427.7	15590.4	17.3417	108.322	50.4917	33.3617	4.95	469.57	1.37
U1-snRNP-A	-82.1767	-96.1167	-71.6867	-85.5467	-66.9967	-82.8567	181.26	-57.3867	-125.047	511.36	849.7	129.403	239.363	146.693	152.353	49.13	35.85	29.66
U1-snRNP-BB	24.7492	-39.7608	22.1492	-9.41083	16.3692	13.1492	0	-44.2608	-77.1308	529.83	803.37	161.329	12.8692	-23.4408	-56.6108	0	11.02	107.32
U1-snRNP-C	-44.71	-97.07	-30.83	-84.43	-50.99	-62.23	37.87	-19.99	-105.38	37.12	104.3	138.84	216.33	44.95	95.51	0	151.61	16.41
Vimentin	-105.979	-101.499	-102.189	-107.639	-103.499	-104.859	16.52	-7.20917	-95.5292	146.12	309.28	-25.6392	328.941	188.911	236.191	0	9.45	0
Vitronectin	-819.417	-749.137	-557.987	-684.527	-640.837	-910.017	73.82	-394.717	-1052.6	55.04	82.75	1363.18	2703.4	916.083	826.563	16.39	12.74	0
α-actinin	-28.9083	-32.3783	-30.5083	-27.9083	-26.6683	-29.9983	60.13	-16.9983	-26.1483	190.69	252.94	-22.3283	-2.03833	270.282	-26.3983	0	2.29	0
β2-glycoprotein I	-731.18	-803.89	-633.57	-719.02	-675.48	-822.09	120.63	-402.88	-895.99	174.86	295.27	1302.23	2766.37	993.27	622.23	495.94	55.05	46.92
β2-microglobulin	255.18	-1312.84	-284.76	-1157.24	-729.48	-1019.61	14847.9	-1410.04	-3240.56	1291.53	2072.64	3106.26	2504.77	1256.3	2032.02	466.74	1159.04	0
