# Supplementary material for: Pathogen‐specific B‐cell receptors drive chronic lymphocytic leukemia by light‐chain‐dependent cross‐reaction with autoantigens
Source: EMBO Mol Med. 2017 Sep 12;9(11):1482–90. doi: 10.15252/emmm.201707732 (PMC5666309; doi:10.15252/emmm.201707732)
Supplement: Supplementary file 6 — Source Data for Expanded View [file EMMM-9-1482-s013.zip]

Archive with 14 entries (9 files):
- EMM_07322_EV_SD/
- EMM_07322_EV_SD/FigEV1/
- EMM_07322_EV_SD/FigEV1/EMM_07322_FigEV1A_SD.pdf
- EMM_07322_EV_SD/FigEV1/EMM_07322_FigEV1B_SD.pdf
- EMM_07322_EV_SD/FigEV1/EMM_07322_FigEV1C_SD.pdf
- EMM_07322_EV_SD/FigEV2/
- EMM_07322_EV_SD/FigEV2/EMM_07322_FigEV2A_SD.pdf
- EMM_07322_EV_SD/FigEV2/EMM_07322_FigEV2B_SD.pdf
- EMM_07322_EV_SD/FigEV3/
- EMM_07322_EV_SD/FigEV3/EMM_07322_FigEV3_SD.pdf
- EMM_07322_EV_SD/FigEV4/
- EMM_07322_EV_SD/FigEV4/EMM_07322_FigEV4A_SD.pdf
- EMM_07322_EV_SD/FigEV4/EMM_07322_FigEV4B_SD.pdf
- EMM_07322_EV_SD/FigEV4/EMM_07322_FigEV4C_SD.pdf
